# Supplementary material for: Dynamic Virtual Simulation with Real-Time Haptic Feedback for Robotic Internal Mammary Artery Harvesting
Source: Bioengineering (Basel). 2025 Mar 13;12(3):285. doi: 10.3390/bioengineering12030285 (PMC11939391; doi:10.3390/bioengineering12030285)
Supplement: Supplementary file 1 [file bioengineering-12-00285-s001.zip]

Archive with 25 entries (22 files):
- Multi-tissue simulation of chest wall.mp4
- Static and Dynamic groups/
- Static and Dynamic groups/dynamic/
- Static and Dynamic groups/dynamic/dynamic_trial_1.png
- Static and Dynamic groups/dynamic/dynamic_trial_10.png
- Static and Dynamic groups/dynamic/dynamic_trial_2.png
- Static and Dynamic groups/dynamic/dynamic_trial_3.png
- Static and Dynamic groups/dynamic/dynamic_trial_4.png
- Static and Dynamic groups/dynamic/dynamic_trial_5.png
- Static and Dynamic groups/dynamic/dynamic_trial_6.png
- Static and Dynamic groups/dynamic/dynamic_trial_7.png
- Static and Dynamic groups/dynamic/dynamic_trial_8.png
- Static and Dynamic groups/dynamic/dynamic_trial_9.png
- Static and Dynamic groups/static/
- Static and Dynamic groups/static/static_trial_1.png
- Static and Dynamic groups/static/static_trial_10.png
- Static and Dynamic groups/static/static_trial_2.png
- Static and Dynamic groups/static/static_trial_3.png
- Static and Dynamic groups/static/static_trial_4.png
- Static and Dynamic groups/static/static_trial_5.png
- Static and Dynamic groups/static/static_trial_6.png
- Static and Dynamic groups/static/static_trial_7.png
- Static and Dynamic groups/static/static_trial_8.png
- Static and Dynamic groups/static/static_trial_9.png
- Surgical scene showing optimal port placement configuration.mp4
